# Supplementary material for: Widespread positive but weak assortative mating by diet within stickleback populations
Source: Ecol Evol. 2015 Jul 22;5(16):3352–63. doi: 10.1002/ece3.1609 (PMC4569031; doi:10.1002/ece3.1609)
Supplement: Supplementary file 4 — Table S1. Results of linear models using habitat characteristics (nest depth and the presence of vegetation) to predict male and egg C and N. [file ece30005-3352-sd4.tex]

\documentclass{article}

\usepackage[left=3cm,right=3cm]{geometry}
\usepackage{threeparttable}
\usepackage{setspace}
\usepackage{multirow}
\usepackage{booktabs}
\usepackage{caption}


\begin{document}


\begin{table}[e]
\doublespacing
\centering
\caption*{Supplemental Table 1. Results of linear models using habitat characteristics (nest depth and the presence of vegetation) to predict male and egg $\delta^{13}$C and $\delta^{15}$N .}
\begin{tabular}{lcclcclcclccl}
\hline
	 		& Male & & & & & & Egg & & & & &\\ 
\cmidrule(lr){2-7}\cmidrule(lr){8-13}
	 		& $\delta^{13}$C & & & $\delta^{15}$N$_\mathrm{res}$ & & & $\delta^{13}$C & & &$\delta^{15}$N$_\mathrm{res}$ & &\\ 
\cmidrule(lr){2-4}\cmidrule(lr){5-7}\cmidrule(lr){8-10}\cmidrule(lr){11-13}
Lake 		& Depth & Veg. & R$^2$ & Depth & Veg. & R$^2$ & Depth & Veg. & R$^2$ & Depth & Veg. & R$^2$\\ 
\hline
Amor		& & & 0.01 		& & & 0.04 			& $\Uparrow$ & $\uparrow$ & 0.13 	& & & 0.00 		\\ 
Blackwater	& & & 0.02 		& & & 0.01 			& & & 0.00 			& & & 0.05 		\\  
Boot			& & & 0.05 		& & & 0.02 			& & & 0.01 			& & & 0.00 		\\ 
Brown's Bay	& & & 0.04 		& & & 0.02 			& & & 0.01 			& $\Uparrow$ & & 0.09 	\\  
Cranberry		& $\Downarrow$ & & 0.11 	& & & 0.04 			& & & 0.02 			& & & 0.02 		\\ 
Echo			& & & 0.00 		& $\Uparrow$ & & 0.09 		& & & 0.00 			& & & 0.03 		\\ 
Gosling		& & & 0.01 		& & & 0.00 			& & & 0.04 			& & & 0.02 		\\ 
Gray			& & & 0.01 		& & & 0.03 			& & & 0.05 			& & & 0.03 		\\ 
Lawson		& & & 0.01 		& & & 0.00 			& & & 0.00 			& & & 0.04 		\\ 
Little Mud		& & & 0.01 		& & & 0.08 			& & & 0.00 			& & & 0.012 	\\ 
Merrill		& & & 0.02 		& $\Downarrow$ & & 0.11 		& & & 0.01 			& & $\Uparrow$ & 0.12 	\\ 
Mohun		& $\uparrow$ & & 0.07 	& & & 0.01 			& & & 0.04 			& & & 0.01 		\\ 
Ormond		& & & 0.04 		& & & 0.03 			& & & 0.02 			& & & 0.02 		\\ 
Pye			& & $\uparrow$ & 0.07 	& & & 0.02 			& & & 0.06 			& & & 0.07 		\\ 
Roberts		& & & 0.00 		& $\Uparrow$ & $\Downarrow$ & 0.14 	& & & 0.03 			& & & 0.5 		\\ 
Village Bay		& & $\downarrow$ & 0.06 	& $\Uparrow$ & $\Downarrow$ & 0.15 	& & & 0.02 			& & & 0.02 		\\ 
\hline
\end{tabular}
\begin{flushleft}
Arrows indicate positive or negative relationships between each variable and the isotope ($p<0.1$: $\uparrow$ or $\downarrow$; $p < 0.05$: $\Uparrow$ or $\Downarrow$). Positive relationships with $\delta^{13}$C imply that the variable is associated with more littoral diets, while positive relationships with $\delta^{15}$N$_\mathrm{res}$ indicate that it is associated with higher relative trophic level. 
\end{flushleft}
\label{tableS1}
\end{table}


\end{document}
